# Supplementary material for: The Combination of Bacillus Thuringiensis and Its Engineered Strain Expressing dsRNA Increases the Toxicity against Plutella Xylostella
Source: Int J Mol Sci. 2021 Dec 31;23(1):444. doi: 10.3390/ijms23010444 (PMC8745139; doi:10.3390/ijms23010444)
Supplement: Supplementary file 1 [file ijms-23-00444-s001.zip]

Archive with 1 entries (1 files):
- ijms-1501585-supplementary.pdf
